# Supplementary material for: The dynamics of mucosal-associated invariant T cells in multiple sclerosis
Source: Springerplus. 2016 Aug 5;5(1):1259. doi: 10.1186/s40064-016-2923-9 (PMC4974206; doi:10.1186/s40064-016-2923-9)
Supplement: Supplementary file 1 — 10.1186/s40064-016-2923-9 Availability of the samples during FTY720 treatment. Available samples from the indicated individuals are listed. MAIT: samples available for the analysis of MAIT cell frequency at the indicated time points, surface: samples available for the analysis of the cell surface antigens in MAIT cells at the indicated time points. na: not available. [file 40064_2016_2923_MOESM1_ESM.xlsx]

## Sheet: Sheet1
Table S1	Sample collection and experiments in FTY treated patients
patient ID	3 months	1 year	2 years	3 years
#2	MAIT/surface	MAIT/surface	MAIT	MAIT
#3	MAIT/surface	MAIT/surface	MAIT/surface	n.a.
#4	MAIT/surface	MAIT/surface	MAIT/surface	MAIT
#5	MAIT/surface	MAIT/surface	n.a.	MAIT
#6	MAIT	n.a.	MAIT/surface	MAIT
#8	n.a.	MAIT/surface	MAIT/surface	MAIT
#52	MAIT/surface	MAIT/surface	MAIT/surface	n.a.
	n.a. ; Blood sample was not available
